# Supplementary material for: Biogeographic Variation in Host Range Phenotypes and Taxonomic Composition of Marine Cyanophage Isolates
Source: Front Microbiol. 2016 Jun 24;7:983. doi: 10.3389/fmicb.2016.00983 (PMC4919323; doi:10.3389/fmicb.2016.00983)
Supplement: Supplementary file 4 [file Data_Sheet_3.XLSX]

## Sheet: Sheet1
Table S3. Host range data, or the ability of each assyed cyanophage isolate to infect each of 10 different host strains
Isolate ID	Site	Location	Date	Family	WH7803	WH7803 R8R21	WH8018	WH8018 R19	WH8018 R34	WH8018 R3R2R6	WH8101	WH8101 R3	WH8101 R3R32	WH8012	CC9311
0810CC03	CC	CA	081810	Myo	1	1	0	1	1	0	0	0	0	0	0
0810CC11	CC	CA	081810	Myo	1	1	1	1	1	1	0	0	0	0	0
0810CC14	CC	CA	081810	Myo	1	1	1	1	1	1	0	0	0	0	0
0810CC22	CC	CA	081810	Myo	1	1	0	1	1	0	0	0	0	0	0
0810CC29	CC	CA	081810	Myo	1	1	1	0	1	0	0	0	0	0	0
0810CC34	CC	CA	081810	Myo	1	1	0	1	1	0	0	0	0	0	0
0810CC35	CC	CA	081810	Myo	1	1	1	1	1	0	0	0	0	0	0
0810CC40	CC	CA	081810	Myo	1	1	1	1	1	1	0	0	0	0	0
0810CC43	CC	CA	081810	Myo	1	1	0	1	1	0	0	0	0	0	0
0810CC48	CC	CA	081810	Myo	1	1	0	1	1	0	0	0	0	0	0
0810NB02	NB	CA	081810	Myo	1	1	0	1	1	0	0	0	0	0	0
0810NB07	NB	CA	081810	Myo	1	1	0	1	1	0	0	0	0	0	0
0810NB11	NB	CA	081810	Myo	1	1	0	1	1	0	0	0	0	0	0
0810NB14	NB	CA	081810	Myo	1	1	0	1	1	0	0	0	0	0	0
0810NB25	NB	CA	081810	Myo	1	1	1	1	1	0	0	0	0	0	0
0810NB28	NB	CA	081810	Myo	1	1	0	1	1	0	0	0	0	0	0
0810NB31	NB	CA	081810	Myo	1	1	0	1	1	0	0	0	0	0	0
0810NB36	NB	CA	081810	Myo	1	1	0	1	1	0	0	0	0	0	0
0810NB44	NB	CA	081810	Myo	1	1	0	1	1	0	0	0	0	0	0
0810NB45	NB	CA	081810	Myo	1	1	0	1	1	0	0	0	0	0	0
0810SB03	SB	CA	081810	Myo	1	1	0	1	1	0	0	0	0	0	0
0810SB06	SB	CA	081810	Myo	1	1	1	1	1	0	0	0	0	0	0
0810SB15	SB	CA	081810	Myo	1	1	1	1	1	1	0	0	0	0	0
0810SB17	SB	CA	081810	Myo	1	1	1	1	1	0	0	0	0	0	0
0810SB23	SB	CA	081810	Myo	1	0	0	1	1	0	0	0	0	0	0
0810SB26	SB	CA	081810	Myo	1	1	1	0	1	1	0	0	0	0	0
0810SB32	SB	CA	081810	Myo	1	1	1	0	1	0	0	0	0	0	0
0810SB33	SB	CA	081810	Myo	1	1	1	1	1	0	0	0	0	0	0
0810SB34	SB	CA	081810	Myo	1	1	1	1	1	0	0	0	0	0	0
0810SB42	SB	CA	081810	Myo	1	1	1	1	1	0	0	0	0	0	0
0810SB49	SB	CA	081810	Myo	1	1	1	1	1	0	0	0	0	0	0
0902TA35	TA	CA	090210	Myo	1	1	0	0	1	0	0	0	0	0	0
0902TA49	TA	CA	090210	Myo	1	1	0	1	0	0	0	0	0	0	0
0902TA56	TA	CA	090210	Myo	1	1	0	1	1	0	0	0	0	0	0
0902TB01	TB	CA	090210	Myo	1	1	0	1	1	0	0	0	0	0	0
0902TB02	TB	CA	090210	Myo	1	1	0	0	0	0	0	0	0	0	0
0902TB04	TB	CA	090210	Myo	1	1	0	1	1	0	0	0	0	0	0
0902TB05	TB	CA	090210	Myo	1	1	0	1	1	0	0	0	0	0	0
0910CC02	CC	CA	091510	Myo	1	1	1	1	1	0	0	0	0	0	0
0910CC07	CC	CA	091510	Myo	1	1	0	1	1	0	0	0	0	0	0
0910CC10	CC	CA	091510	Myo	1	1	1	1	1	0	0	0	0	0	0
0910CC16	CC	CA	091510	Myo	1	1	1	1	0	0	0	0	0	0	0
0910CC19	CC	CA	091510	Myo	1	1	1	1	1	0	0	0	0	0	0
0910CC22	CC	CA	091510	Myo	1	1	1	1	1	1	0	0	0	0	0
0910CC29	CC	CA	091510	Myo	1	1	1	1	1	0	0	0	0	0	0
0910CC32	CC	CA	091510	Myo	1	1	1	1	1	1	0	0	0	0	0
0910CC35	CC	CA	091510	Myo	1	1	1	0	1	1	0	0	0	0	0
0910CC40	CC	CA	091510	Myo	1	1	1	1	1	0	0	0	0	0	0
0910CC42	CC	CA	091510	Myo	1	1	1	0	1	0	0	0	0	0	0
0910CC45	CC	CA	091510	Myo	1	1	0	1	1	0	0	0	0	0	0
0910CC49	CC	CA	091510	Myo	1	1	0	0	1	0	0	0	0	0	0
0910CC50	CC	CA	091510	Myo	1	1	0	1	1	0	0	0	0	0	0
0910NB03	NB	CA	091510	Myo	1	1	0	1	1	0	0	0	0	0	0
0910NB04	NB	CA	091510	Myo	1	1	0	1	1	0	0	0	0	0	0
0910NB09	NB	CA	091510	Myo	1	1	0	0	1	0	0	0	0	0	0
0910NB12	NB	CA	091510	Myo	1	1	1	1	1	0	0	0	0	0	0
0910NB19	NB	CA	091510	Myo	1	1	0	1	1	0	0	0	0	0	0
0910NB25	NB	CA	091510	Myo	1	1	0	1	1	0	0	0	0	0	0
0910NB27	NB	CA	091510	Myo	1	1	1	0	1	0	0	0	0	0	0
0910NB32	NB	CA	091510	Myo	1	1	1	0	1	0	0	0	0	0	0
0910NB33	NB	CA	091510	Myo	1	1	0	1	1	0	0	0	0	0	0
0910NB34	NB	CA	091510	Myo	1	1	1	1	1	0	0	0	0	0	0
0910NB39	NB	CA	091510	Myo	1	1	1	0	1	0	0	0	0	0	0
0910NB40	NB	CA	091510	Myo	1	1	0	1	1	0	0	0	0	0	0
0910NB44	NB	CA	091510	Myo	1	1	1	1	1	0	0	0	0	0	0
0910NB46	NB	CA	091510	Myo	1	1	1	0	1	0	0	0	0	0	0
0910NB47	NB	CA	091510	Myo	1	1	1	0	1	0	0	0	0	0	0
0910NB48	NB	CA	091510	Myo	1	1	1	0	1	0	0	0	0	0	0
0910NB49	NB	CA	091510	Myo	1	0	0	0	1	0	0	0	0	0	0
0910SB01	SB	CA	091510	Myo	1	1	1	1	1	0	0	0	0	0	0
0910SB05	SB	CA	091510	Myo	1	1	1	0	1	0	0	0	0	0	0
0910SB10	SB	CA	091510	Myo	1	1	1	1	1	0	0	0	0	0	0
0910SB12	SB	CA	091510	Myo	1	1	0	0	0	0	0	0	0	0	0
0910SB18	SB	CA	091510	Myo	1	1	1	1	1	0	0	0	0	0	0
0910SB21	SB	CA	091510	Myo	1	1	1	1	1	0	0	0	0	0	0
0910SB23	SB	CA	091510	Myo	1	1	1	1	1	0	0	0	0	0	0
0910SB27	SB	CA	091510	Myo	1	1	1	1	1	0	0	0	0	0	0
0910SB28	SB	CA	091510	Myo	1	1	1	1	1	0	0	0	0	0	0
0910SB30	SB	CA	091510	Myo	1	1	0	0	1	0	0	0	0	0	0
0910SB33	SB	CA	091510	Myo	1	1	1	0	1	0	0	0	0	0	0
0910SB34	SB	CA	091510	Myo	1	1	1	0	1	0	0	0	0	0	0
0910SB36	SB	CA	091510	Myo	1	1	1	0	1	0	0	0	0	0	0
0910SB38	SB	CA	091510	Myo	1	1	1	1	1	0	0	0	0	0	0
0910SB39	SB	CA	091510	Myo	1	1	1	1	1	0	0	0	0	0	0
0910SB42	SB	CA	091510	Myo	1	1	1	0	1	0	0	0	0	0	0
0910SB45	SB	CA	091510	Myo	1	1	1	0	1	0	0	0	0	0	0
0910SB46	SB	CA	091510	Myo	1	1	1	0	1	0	0	0	0	0	0
0910SB49	SB	CA	091510	Myo	1	1	1	1	1	0	0	0	0	0	0
0920TA01	TA	CA	092010	Myo	1	1	0	1	1	0	0	0	0	0	0
0920TA04	TA	CA	092010	Myo	1	0	0	0	0	0	0	0	0	0	0
0920TA12	TA	CA	092010	Myo	1	1	0	1	1	0	0	0	0	0	0
0920TA15	TA	CA	092010	Myo	1	1	0	1	1	0	0	0	0	0	0
0920TA30	TA	CA	092010	Myo	1	0	0	0	0	0	0	0	0	0	0
0920TA48	TA	CA	092010	Myo	1	1	1	0	1	0	0	0	0	0	0
0920TA57	TA	CA	092010	Myo	1	1	0	0	1	0	0	0	0	0	0
0920TA66	TA	CA	092010	Myo	1	1	1	1	1	0	0	0	0	0	0
0920TB01	TB	CA	092010	Myo	1	1	0	1	1	0	0	0	0	0	0
0920TB02	TB	CA	092010	Myo	1	1	1	1	1	0	0	0	0	0	0
0920TB03	TB	CA	092010	Myo	1	1	1	1	1	0	0	0	0	0	0
0920TB04	TB	CA	092010	Myo	1	0	0	0	0	0	0	0	0	0	0
0920TB05	TB	CA	092010	Myo	1	0	0	0	0	0	0	0	0	0	0
0920TB06	TB	CA	092010	Myo	1	1	0	1	1	0	0	0	0	0	0
0920TB07	TB	CA	092010	Myo	1	0	0	0	0	0	0	0	0	0	0
0920TB08	TB	CA	092010	Myo	1	0	0	0	0	0	0	0	0	0	0
0920TB11	TB	CA	092010	Myo	1	0	0	0	0	0	0	0	0	0	0
0920TB13	TB	CA	092010	Myo	1	0	0	0	0	0	0	0	0	0	0
0920TB15	TB	CA	092010	Myo	1	0	1	1	1	0	0	0	0	0	0
0920TB16	TB	CA	092010	Myo	1	1	1	1	1	0	0	0	0	0	0
0920TB20	TB	CA	092010	Myo	1	1	1	1	1	0	0	0	0	0	0
0920TB23	TB	CA	092010	Myo	1	1	1	1	1	0	0	0	0	1	0
0920TB24	TB	CA	092010	Myo	1	1	0	0	1	0	0	0	0	0	0
0920TB31	TB	CA	092010	Myo	1	1	1	1	1	0	0	0	0	1	0
0920TB44	TB	CA	092010	Myo	1	1	1	1	1	0	0	0	0	1	0
0920TB45	TB	CA	092010	Myo	1	1	1	1	1	0	0	0	0	1	0
0910CP04	CP	RI	090910	Myo	1	0	0	0	0	0	1	1	1	0	0
0910CP05	CP	RI	090910	Myo	1	0	1	0	0	0	1	1	1	0	0
0910CP06	CP	RI	090910	Myo	1	0	1	0	0	0	1	1	1	0	0
0910CP10	CP	RI	090910	Myo	1	0	1	0	1	0	1	1	1	0	0
0910CP21	CP	RI	090910	Myo	1	1	1	0	0	0	1	1	1	0	0
0910CP24	CP	RI	090910	Myo	1	1	1	0	0	0	1	1	1	0	0
0910CP28	CP	RI	090910	Myo	1	0	1	1	1	0	0	0	0	0	0
0910CP29	CP	RI	090910	Myo	1	0	1	1	0	0	1	1	1	0	0
0910CP31	CP	RI	090910	Myo	1	0	1	0	1	0	1	1	1	0	0
0910CP40	CP	RI	090910	Myo	1	1	1	0	1	0	1	1	1	0	0
0910CP41	CP	RI	090910	Myo	1	1	1	0	1	0	1	1	1	1	0
0910CP43	CP	RI	090910	Myo	1	0	0	0	1	0	1	1	1	0	1
0910CP46	CP	RI	090910	Myo	1	1	1	0	1	0	1	1	1	1	0
0910NT21	NT	RI	090910	Myo	1	1	1	1	1	0	1	1	1	1	1
0910NT28	NT	RI	090910	Myo	1	1	1	1	1	0	1	1	1	1	0
0910NT31	NT	RI	090910	Myo	1	0	0	0	0	0	0	0	0	0	0
0910NT34	NT	RI	090910	Myo	1	1	1	1	1	0	1	1	1	1	0
0910NT42	NT	RI	090910	Myo	1	0	1	0	1	0	1	1	1	0	0
0910NT48	NT	RI	090910	Myo	1	0	1	0	1	0	1	1	1	0	1
0910RU02	RU	RI	090910	Myo	1	0	0	0	0	0	1	1	1	0	0
0910RU03	RU	RI	090910	Myo	1	0	1	0	0	0	1	1	1	0	0
0910RU04	RU	RI	090910	Myo	1	0	1	0	1	0	1	1	1	0	0
0910RU12	RU	RI	090910	Myo	1	1	1	0	0	0	1	1	1	0	0
0910RU31	RU	RI	090910	Myo	1	0	1	1	0	0	1	1	1	0	0
0910RU33	RU	RI	090910	Myo	1	1	1	0	1	0	1	1	1	1	0
0910RU34	RU	RI	090910	Myo	1	1	1	1	1	1	1	1	1	1	0
0910RU36	RU	RI	090910	Myo	1	0	0	0	0	0	0	1	0	0	0
0910RU38	RU	RI	090910	Myo	1	0	0	0	0	0	1	1	0	0	0
0910RU42	RU	RI	090910	Myo	1	1	1	1	1	0	0	0	0	0	0
0910RU48	RU	RI	090910	Myo	1	0	1	1	1	0	1	1	1	0	0
0810PA05	PA	WA	082010	Myo	1	1	1	0	1	0	1	1	1	1	1
0810PA06	PA	WA	082010	Myo	1	1	1	0	1	0	1	1	1	1	1
0810PA07	PA	WA	082010	Myo	1	1	1	1	1	0	1	1	1	1	1
0810PA08	PA	WA	082010	Myo	1	1	1	0	1	0	1	1	1	1	1
0810PA09	PA	WA	082010	Myo	1	1	1	0	1	0	1	1	1	1	1
0810PA12	PA	WA	082010	Myo	1	1	1	0	1	0	1	1	1	1	1
0810PA14	PA	WA	082010	Myo	1	1	1	1	1	0	0	0	1	0	0
0810PA15	PA	WA	082010	Myo	1	1	1	0	1	0	0	0	1	1	0
0810PA16	PA	WA	082010	Myo	1	1	1	1	1	1	1	1	1	0	1
0810PA18	PA	WA	082010	Myo	1	1	1	1	1	0	1	1	1	1	1
0810PA23	PA	WA	082010	Myo	1	1	1	1	1	0	1	1	1	1	1
0810PA24	PA	WA	082010	Myo	1	1	1	1	1	0	1	1	1	1	1
0810PA25	PA	WA	082010	Myo	1	1	1	1	1	1	0	0	0	1	0
0810PA26	PA	WA	082010	Myo	1	1	1	1	1	0	0	0	0	0	0
0810PA28	PA	WA	082010	Myo	1	1	1	1	1	0	0	0	0	0	0
0810PA29	PA	WA	082010	Myo	1	1	1	0	1	1	1	1	1	1	1
0810PA30	PA	WA	082010	Myo	1	1	1	0	1	0	1	1	1	1	0
0810PA35	PA	WA	082010	Myo	1	1	1	1	1	1	0	0	0	0	1
0810PA49	PA	WA	082010	Myo	1	1	1	1	1	1	0	0	0	0	0
0810PA51	PA	WA	082010	Myo	1	1	1	1	1	0	1	1	1	1	0
0810PA52	PA	WA	082010	Myo	1	1	1	1	1	0	0	1	1	1	0
0810PA80	PA	WA	082010	Myo	1	0	1	0	1	1	1	1	0	0	1
0810PA82	PA	WA	082010	Myo	1	1	1	0	1	1	1	1	1	0	1
0810PB06	PB	WA	082010	Myo	1	1	1	0	1	0	0	0	0	1	0
0810PB07	PB	WA	082010	Myo	1	1	1	0	1	0	0	0	1	1	0
0810PB08	PB	WA	082010	Myo	1	1	1	1	1	0	1	1	1	1	0
0810PB09	PB	WA	082010	Myo	1	1	1	0	1	0	0	0	0	0	0
0810PB11	PB	WA	082010	Myo	1	1	1	0	1	0	0	0	0	0	0
0810PB13	PB	WA	082010	Myo	1	1	1	0	1	0	0	0	0	1	0
0810PB14	PB	WA	082010	Myo	1	0	1	0	1	0	0	0	0	0	0
0810PB16	PB	WA	082010	Myo	1	1	1	0	1	0	0	0	0	0	0
0810PB32	PB	WA	082010	Myo	1	1	1	0	1	0	0	0	0	0	0
0810PB34.1	PB	WA	082010	Myo	1	1	0	0	1	1	1	1	1	0	1
0810PB40.1	PB	WA	082010	Myo	1	1	1	0	1	0	1	1	1	1	1
0810PB41.1	PB	WA	082010	Myo	1	1	1	0	1	0	1	1	1	1	1
0810PB71	PB	WA	082010	Myo	1	1	1	0	1	0	1	1	1	1	1
0810PC13	PC	WA	082010	Myo	1	1	1	0	1	0	0	0	0	1	0
0810PC14	PC	WA	082010	Myo	1	1	1	0	1	0	0	0	1	1	0
0810PC25	PC	WA	082010	Myo	1	1	1	1	1	0	0	0	0	0	0
0910CP03	CP	RI	090910	Podo	1	0	0	0	0	0	1	1	1	0	0
0910CP09	CP	RI	090910	Podo	1	0	0	0	0	0	1	1	0	0	0
0910CP12	CP	RI	090910	Podo	1	0	0	0	0	0	1	1	0	0	0
0910CP17	CP	RI	090910	Podo	1	0	0	0	0	0	1	1	1	0	0
0910CP18	CP	RI	090910	Podo	1	0	0	0	0	0	1	1	0	0	0
0910CP22	CP	RI	090910	Podo	1	0	0	0	0	0	1	1	1	0	0
0910CP23	CP	RI	090910	Podo	1	0	0	0	0	0	1	1	0	0	0
0910CP25	CP	RI	090910	Podo	1	0	0	0	0	0	1	1	0	0	0
0910CP30	CP	RI	090910	Podo	1	0	0	0	0	0	1	1	0	0	0
0910CP32	CP	RI	090910	Podo	1	0	0	0	0	0	1	1	0	0	0
0910CP36	CP	RI	090910	Podo	1	0	0	0	0	0	1	1	0	0	0
0910CP39	CP	RI	090910	Podo	1	0	0	0	0	0	0	0	0	0	0
0910CP42	CP	RI	090910	Podo	1	0	0	0	0	0	1	1	0	0	0
0910CP48	CP	RI	090910	Podo	1	0	0	0	0	0	1	0	1	0	0
0910CP49	CP	RI	090910	Podo	1	0	0	0	0	0	1	1	0	0	0
0910NT43	NT	RI	090910	Podo	1	0	0	0	0	0	1	1	1	0	0
0910RU08	RU	RI	090910	Podo	1	0	0	0	0	0	1	1	0	0	0
0910RU11	RU	RI	090910	Podo	1	0	0	0	0	0	1	1	0	0	0
0910RU13	RU	RI	090910	Podo	1	0	0	0	0	0	1	1	1	0	0
0910RU16	RU	RI	090910	Podo	1	0	0	0	0	0	1	1	1	0	0
0910RU17	RU	RI	090910	Podo	1	0	0	0	0	0	1	1	1	0	0
0910RU24	RU	RI	090910	Podo	1	1	0	0	0	0	1	1	1	0	0
0910RU30	RU	RI	090910	Podo	1	0	0	0	0	0	0	0	0	0	0
0910RU32	RU	RI	090910	Podo	1	0	0	0	0	0	1	1	0	0	0
0910RU45	RU	RI	090910	Podo	1	0	0	0	0	0	1	1	0	0	0
0810PA19	PA	WA	082010	Podo	1	0	0	0	0	0	0	0	0	0	0
0810PA64	PA	WA	082010	Podo	1	0	0	0	0	0	0	0	0	0	0
0810PA84	PA	WA	082010	Podo	1	0	0	0	0	0	0	0	0	0	0
0810PB31	PB	WA	082010	Podo	1	0	0	0	0	0	0	0	0	0	0
0810PB38.1	PB	WA	082010	Podo	1	0	0	0	0	0	1	1	0	0	0
